# Supplementary material for: Large-Scale Expression Analysis Reveals Distinct MicroRNA Profiles at Different Stages of Human Neurodevelopment
Source: PLoS One. 2010 Jun 15;5(6):e11109. doi: 10.1371/journal.pone.0011109 (PMC2886071; doi:10.1371/journal.pone.0011109)
Supplement: Figure S1 — Expression profiles of miRNAs. A. Summary table of miRNAs expression and analysis. Complete expression profiles for all miRNAs are presented in heatmap format. In addition, specific comparisons were also performed. The figure indicates: (i) miRNAs up- or down-regulated during the time course of RA treatment based on the comparative analysis of NT2-undiff vs. NT2-8D, NT2-8D vs. NT2-12D and NT2-undiff vs. NT2-28D (labeled as Up and Down with respect to the earlier time-point); (ii) miRNAs differentially expressed during terminal differentiation of NT2 cells to neurons and astrocytes as reflected by the comparisons of NT2-N vs. NT2-28D and NT2-A vs. NT2-28D (labeled as Higher or Lower with respect to NT2-28D); (iii) neuronal and astrocytic miRNAs (labeled as Neuronal or Astrocytic) were designated based on their expression levels in NT2-A vs. NT2-N and in primary human neurons vs. primary astrocytes (PHN vs. PHAf and PHN vs. PHAe ). In all figures, the intensity of the yellow scale in the heat map corresponds to the mean log2 expression of miRNAs on the microarrays, from zero and lower (black) to eight and higher (bright yellow). B. Expression profiles of miRNAs differentially expressed in NT2 cells during the RA time course. The figure shows miRNAs up- or down-regulated during the RA time course based on the comparisons of NT2-undiff vs. NT2-8D, NT2-8D vs. NT2-12D, and NT2-undiff vs. NT2-28D (labeled as Up and Down with respect to the earlier time-point). C. Expression profiles of miRNAs in terminally differentiated NT2 cells. miRNAs differentially expressed during the terminal differentiation of NT2 cells to neurons and astrocytes as reflected by the comparisons of NT2N vs. NT2-28D and NT2A vs. NT2-28D (labeled as Higher or Lower with respect to NT2-28D). miRNAs were classified as neuronal or astrocytic based on their expression levels in NT2-A vs. NT2-N. D. Expression profiles of astrocytic and neuronal miRNAs. miRNAs classified as neuronal or astrocytic based on th [file pone.0011109.s001.xls]

## Sheet: Fig. S1A
																			RA timecourse profiles			NT2 Differentiation		Neurons versus Astrocytes
mimat (from miRBase 14.0)	mature product name	identifier (from Xie et al. [35])	NT2-undiff	NT2-2D	NT2-4D	NT2-6D	NT2-8D	NT2-12D	NT2-14D	NT2-21D	NT2-28D		NT2-A	NT2-N		PHA (fetal)	PHA (embryonic)	PHN	NT2-undiff vs. NT2-8D	NT2-8D vs. NT2-12D	NT2-undiff vs. NT2-28D	NT2-28D vs. NT2-N	NT2-28D vs. NT2-A	NT2-A vs. NT2-N	PHAf vs. PHN	PHAe vs. PHN
MIMAT0000062	hsa-let-7a	n/a																					Higher		Neuronal	Neuronal
MIMAT0000063	hsa-let-7b	n/a																			Up	Higher		Neuronal	Neuronal	Neuronal
MIMAT0000064	hsa-let-7c	n/a																							Neuronal	Neuronal
MIMAT0000065	hsa-let-7d	n/a																							Neuronal	Neuronal
MIMAT0000066	hsa-let-7e	n/a																				Higher			Neuronal
MIMAT0000067	hsa-let-7f	n/a																			Up				Neuronal
MIMAT0000414	hsa-let-7g	n/a																				Higher			Neuronal
MIMAT0000415	hsa-let-7i	n/a																							Neuronal
MIMAT0000416	hsa-miR-1	n/a
MIMAT0000098	hsa-miR-100	n/a																			Up
MIMAT0000099	hsa-miR-101	n/a																			Up		Lower		Neuronal
MIMAT0000101	hsa-miR-103	n/a																		Up	Up
MIMAT0000102	hsa-miR-105	n/a
MIMAT0000103	hsa-miR-106a	n/a																							Neuronal	Neuronal
MIMAT0000680	hsa-miR-106b	n/a																		Up		Lower	Lower		Neuronal
MIMAT0000104	hsa-miR-107	n/a																		Up
n/a	hsa-miR-108	n/a
MIMAT0000253	hsa-miR-10a	n/a																		Up	Up	Higher	Lower	Neuronal	Neuronal
MIMAT0000254	hsa-miR-10b	n/a																			Up	Higher	Lower	Neuronal
MIMAT0000421	hsa-miR-122	n/a																				Higher
MIMAT0000422	hsa-miR-124	n/a																		Up	Up		Lower	Neuronal	Neuronal	Neuronal
MIMAT0000443	hsa-miR-125a-5p	n/a																			Up	Higher		Neuronal	Neuronal
MIMAT0000423	hsa-miR-125b	n/a																				Higher			Neuronal	Neuronal
MIMAT0000445	hsa-miR-126	n/a
MIMAT0000444	hsa-miR-126*	n/a
MIMAT0000446	hsa-miR-127-3p	n/a
MIMAT0000424	hsa-miR-128	n/a
n/a	hsa-miR-128b	n/a
MIMAT0000242	hsa-miR-129-5p	n/a
MIMAT0000425	hsa-miR-130a	n/a
MIMAT0000691	hsa-miR-130b	n/a																					Lower		Neuronal
MIMAT0000426	hsa-miR-132	n/a
MIMAT0000427	hsa-miR-133a	n/a																		Up	Up		Lower	Neuronal	Neuronal
MIMAT0000770	hsa-miR-133b	n/a
MIMAT0000447	hsa-miR-134	n/a
MIMAT0000428	hsa-miR-135a	n/a																	Up		Up		Lower	Neuronal
MIMAT0000758	hsa-miR-135b	n/a																				Higher			Neuronal
MIMAT0000448	hsa-miR-136	n/a
MIMAT0000429	hsa-miR-137	n/a
MIMAT0000430	hsa-miR-138	n/a																		Up	Up
MIMAT0000250	hsa-miR-139-5p	n/a
MIMAT0000431	hsa-miR-140-5p	n/a
MIMAT0000432	hsa-miR-141	n/a
MIMAT0000434	hsa-miR-142-3p	n/a
MIMAT0000433	hsa-miR-142-5p	n/a
MIMAT0000435	hsa-miR-143	n/a
MIMAT0000436	hsa-miR-144	n/a
MIMAT0000437	hsa-miR-145	n/a
MIMAT0000449	hsa-miR-146a	n/a
MIMAT0002809	hsa-miR-146b-5p	pred MIR121
MIMAT0000251	hsa-miR-147	n/a
MIMAT0000243	hsa-miR-148a	n/a
MIMAT0000759	hsa-miR-148b	n/a																		Up	Up		Lower		Neuronal
MIMAT0000450	hsa-miR-149	n/a
MIMAT0000451	hsa-miR-150	n/a																	Down		Down
MIMAT0000757	hsa-miR-151-3p	n/a
MIMAT0000438	hsa-miR-152	n/a
MIMAT0000439	hsa-miR-153	n/a																					Higher
MIMAT0000452	hsa-miR-154	n/a
MIMAT0000453	hsa-miR-154*	n/a
MIMAT0000646	hsa-miR-155	n/a																		Up	Up		Lower	Neuronal
MIMAT0000068	hsa-miR-15a	n/a																							Neuronal
MIMAT0000417	hsa-miR-15b	n/a
MIMAT0000069	hsa-miR-16	n/a																							Neuronal	Neuronal
MIMAT0000070	hsa-miR-17	n/a																				Lower	Lower		Neuronal	Neuronal
MIMAT0000071	hsa-miR-17*	n/a
MIMAT0000256	hsa-miR-181a	n/a																		Up	Up	Lower	Lower	Neuronal	Neuronal	Neuronal
MIMAT0000270	hsa-miR-181a*	n/a
MIMAT0000257	hsa-miR-181b	n/a																		Up	Up		Lower		Neuronal
MIMAT0000258	hsa-miR-181c	n/a																		Up	Up		Lower		Neuronal	Neuronal
MIMAT0002821	hsa-miR-181d	pred MIR74
MIMAT0000259	hsa-miR-182	n/a
MIMAT0000260	hsa-miR-182*	n/a																			Up	Lower	Lower
MIMAT0000261	hsa-miR-183	n/a
MIMAT0000454	hsa-miR-184	n/a																	Up
MIMAT0000455	hsa-miR-185	n/a																				Higher	Higher
MIMAT0000456	hsa-miR-186	n/a
MIMAT0000262	hsa-miR-187	n/a
MIMAT0000457	hsa-miR-188-5p	n/a
MIMAT0000072	hsa-miR-18a	n/a																			Up		Lower
MIMAT0001412	hsa-miR-18b	pred MIR253																				Lower	Lower
MIMAT0000458	hsa-miR-190	n/a
MIMAT0004929	hsa-miR-190b	pred MIR109
MIMAT0000440	hsa-miR-191	n/a
MIMAT0000222	hsa-miR-192	n/a
MIMAT0000459	hsa-miR-193a-3p	n/a																					Higher	Astrocytic	Astrocytic	Astrocytic
MIMAT0000460	hsa-miR-194	n/a
MIMAT0000461	hsa-miR-195	n/a																				Higher			Neuronal
MIMAT0000226	hsa-miR-196a	n/a
MIMAT0001080	hsa-miR-196b	n/a
MIMAT0000227	hsa-miR-197	n/a																				Higher			Neuronal	Neuronal
MIMAT0000228	hsa-miR-198	n/a
MIMAT0000232	hsa-miR-199a-3p	n/a
MIMAT0000231	hsa-miR-199a-5p	n/a
MIMAT0000263	hsa-miR-199b-5p	n/a
MIMAT0000073	hsa-miR-19a	n/a																							Neuronal	Neuronal
MIMAT0000074	hsa-miR-19b	n/a																							Neuronal	Neuronal
MIMAT0000682	hsa-miR-200a	n/a																			Up
MIMAT0000318	hsa-miR-200b	n/a
MIMAT0000617	hsa-miR-200c	n/a
MIMAT0000264	hsa-miR-203	n/a
MIMAT0000265	hsa-miR-204	n/a
MIMAT0000266	hsa-miR-205	n/a
MIMAT0000462	hsa-miR-206	n/a																			Up	Higher		Neuronal	Neuronal
MIMAT0000241	hsa-miR-208a	n/a
MIMAT0000075	hsa-miR-20a	n/a																		Up	Up		Lower	Neuronal	Neuronal	Neuronal
MIMAT0001413	hsa-miR-20b	pred MIR216																					Lower		Neuronal	Neuronal
MIMAT0000076	hsa-miR-21	n/a																		Up	Up		Higher	Astrocytic	Astrocytic	Astrocytic
MIMAT0000267	hsa-miR-210	n/a																			Up		Lower
MIMAT0000268	hsa-miR-211	n/a
MIMAT0009206	hsa-miR-2113	pred MIR241
MIMAT0000269	hsa-miR-212	n/a																					Higher
MIMAT0000271	hsa-miR-214	n/a																	Up	Down	Up	Higher	Higher
MIMAT0000272	hsa-miR-215	n/a
MIMAT0000273	hsa-miR-216a	n/a
MIMAT0000274	hsa-miR-217	n/a
MIMAT0000275	hsa-miR-218	n/a
MIMAT0000276	hsa-miR-219-5p	n/a																	Up		Up		Lower
MIMAT0000077	hsa-miR-22	n/a																					Higher	Astrocytic	Astrocytic
MIMAT0000277	hsa-miR-220a	n/a
MIMAT0000278	hsa-miR-221	n/a																					Higher	Astrocytic	Astrocytic
MIMAT0000279	hsa-miR-222	n/a																					Higher	Astrocytic	Astrocytic	Astrocytic
MIMAT0000280	hsa-miR-223	n/a
MIMAT0000281	hsa-miR-224	n/a
MIMAT0000078	hsa-miR-23a	n/a																					Higher	Astrocytic	Astrocytic
MIMAT0000418	hsa-miR-23b	n/a																			Down		Higher	Astrocytic	Astrocytic	Astrocytic
MIMAT0000080	hsa-miR-24	n/a																	Up		Up	Higher	Higher		Astrocytic	Astrocytic
MIMAT0000079	hsa-miR-24-1*	n/a
MIMAT0000081	hsa-miR-25	n/a
MIMAT0000082	hsa-miR-26a	n/a																							Neuronal
MIMAT0000083	hsa-miR-26b	n/a																		Up			Lower	Neuronal	Neuronal
MIMAT0000084	hsa-miR-27a	n/a																							Astrocytic	Astrocytic
MIMAT0000419	hsa-miR-27b	n/a																							Astrocytic	Astrocytic
MIMAT0000085	hsa-miR-28-5p	n/a
MIMAT0000690	hsa-miR-296-5p	n/a
MIMAT0004450	hsa-miR-297	n/a																				Higher
MIMAT0002890	hsa-miR-299-5p	n/a
MIMAT0000086	hsa-miR-29a	n/a																							Astrocytic
MIMAT0000100	hsa-miR-29b	n/a																				Lower		Astrocytic	Astrocytic	Astrocytic
MIMAT0000681	hsa-miR-29c	n/a																					Higher	Astrocytic	Astrocytic	Astrocytic
MIMAT0000688	hsa-miR-301a	n/a																		Up
MIMAT0004958	hsa-miR-301b	pred MIR220
MIMAT0000684	hsa-miR-302a	n/a																	Down		Down
MIMAT0000683	hsa-miR-302a*	n/a
MIMAT0000715	hsa-miR-302b	n/a																	Down		Down
MIMAT0000714	hsa-miR-302b*	n/a
MIMAT0000717	hsa-miR-302c	n/a																	Down		Down
MIMAT0000716	hsa-miR-302c*	n/a
MIMAT0000718	hsa-miR-302d	n/a																	Down		Down
MIMAT0000087	hsa-miR-30a	n/a																			Up		Lower		Neuronal
MIMAT0000088	hsa-miR-30a*	n/a
MIMAT0000420	hsa-miR-30b	n/a
MIMAT0000244	hsa-miR-30c	n/a																							Neuronal
MIMAT0000245	hsa-miR-30d	n/a																			Up		Lower
MIMAT0000692	hsa-miR-30e	n/a
MIMAT0000693	hsa-miR-30e*	n/a
MIMAT0000089	hsa-miR-31	n/a																					Higher	Astrocytic	Astrocytic	Astrocytic
MIMAT0000090	hsa-miR-32	n/a
MIMAT0000510	hsa-miR-320a	n/a
MIMAT0000755	hsa-miR-323-3p	n/a
MIMAT0000762	hsa-miR-324-3p	n/a
MIMAT0000761	hsa-miR-324-5p	n/a
MIMAT0000771	hsa-miR-325	n/a
MIMAT0000756	hsa-miR-326	n/a
MIMAT0000752	hsa-miR-328	n/a
MIMAT0000751	hsa-miR-330-3p	n/a
MIMAT0000760	hsa-miR-331-3p	n/a
MIMAT0000765	hsa-miR-335	n/a
MIMAT0000754	hsa-miR-337-3p	n/a
MIMAT0000763	hsa-miR-338-3p	n/a																			Up		Lower		Neuronal
MIMAT0000764	hsa-miR-339-5p	n/a
MIMAT0000091	hsa-miR-33a	n/a																					Lower
MIMAT0000750	hsa-miR-340*	n/a
MIMAT0000753	hsa-miR-342-3p	n/a
MIMAT0000772	hsa-miR-345	n/a																			Up		Lower
MIMAT0000773	hsa-miR-346	n/a
MIMAT0000255	hsa-miR-34a	n/a
MIMAT0000685	hsa-miR-34b*	n/a
MIMAT0000686	hsa-miR-34c-5p	n/a
MIMAT0000703	hsa-miR-361-5p	n/a
MIMAT0004683	hsa-miR-362-3p	pred MIR144
MIMAT0000707	hsa-miR-363	pred MIR211
MIMAT0000710	hsa-miR-365	pred MIR190/245val
MIMAT0000719	hsa-miR-367	n/a																	Down	Down	Down
MIMAT0000721	hsa-miR-369-3p	n/a
MIMAT0000722	hsa-miR-370	n/a																				Higher		Neuronal
MIMAT0000723	hsa-miR-371-3p	n/a
MIMAT0004687	hsa-miR-371-5p	n/a																	Up	Down		Lower	Lower
MIMAT0000724	hsa-miR-372	n/a
MIMAT0000726	hsa-miR-373	n/a																				Higher
MIMAT0000725	hsa-miR-373*	n/a
MIMAT0000727	hsa-miR-374a	n/a																			Up	Lower	Lower
MIMAT0004955	hsa-miR-374b	pred MIR257
MIMAT0000728	hsa-miR-375	n/a
MIMAT0000729	hsa-miR-376a	n/a
MIMAT0000720	hsa-miR-376c	n/a
MIMAT0000730	hsa-miR-377	n/a
MIMAT0000732	hsa-miR-378	n/a
MIMAT0000731	hsa-miR-378*	n/a
MIMAT0000733	hsa-miR-379	n/a
MIMAT0000735	hsa-miR-380	n/a
MIMAT0000734	hsa-miR-380*	n/a
MIMAT0000736	hsa-miR-381	n/a
MIMAT0000737	hsa-miR-382	n/a
MIMAT0000738	hsa-miR-383	n/a
MIMAT0001075	hsa-miR-384	n/a
MIMAT0002171	hsa-miR-410	pred MIR26
MIMAT0002170	hsa-miR-412	n/a																	Up		Up		Lower
MIMAT0001339	hsa-miR-422a	n/a
MIMAT0001340	hsa-miR-423-3p	n/a
MIMAT0001341	hsa-miR-424	n/a
MIMAT0001343	hsa-miR-425*	n/a
MIMAT0001536	hsa-miR-429	pred MIR201val
MIMAT0001532	hsa-miR-448	pred MIR64val
MIMAT0001541	hsa-miR-449a	pred MIR54val
MIMAT0001545	hsa-miR-450a	pred MIR138/238val
MIMAT0001635	hsa-miR-452	pred MIR154
MIMAT0002176	hsa-miR-485-3p	pred MIR23
MIMAT0004763	hsa-miR-488	pred MIR110
MIMAT0002813	hsa-miR-493*	pred MIR52																					Higher
MIMAT0002816	hsa-miR-494	pred MIR61																	Up			Higher	Higher
MIMAT0002817	hsa-miR-495	pred MIR124
MIMAT0002820	hsa-miR-497	pred MIR43
MIMAT0002870	hsa-miR-499-5p	pred MIR12
MIMAT0004775	hsa-miR-502-3p	pred MIR102
MIMAT0002874	hsa-miR-503	pred MIR141
MIMAT0003163	hsa-miR-539	pred MIR177
MIMAT0004954	hsa-miR-543	pred MIR202
MIMAT0003233	hsa-miR-551b	pred MIR167																			Up	Lower	Lower
MIMAT0003328	hsa-miR-653	pred MIR232
MIMAT0000252	hsa-miR-7	n/a
MIMAT0004185	hsa-miR-802	pred MIR140
MIMAT0000441	hsa-miR-9	n/a																		Up	Up	Lower	Lower	Neuronal	Neuronal
MIMAT0000442	hsa-miR-9*	n/a
MIMAT0000092	hsa-miR-92a	n/a																	Up		Up
MIMAT0003218	hsa-miR-92b	pred MIR30val																							Neuronal	Neuronal
MIMAT0000093	hsa-miR-93	n/a																		Up			Lower		Neuronal	Neuronal
MIMAT0000094	hsa-miR-95	n/a
MIMAT0000095	hsa-miR-96	n/a
MIMAT0000096	hsa-miR-98	n/a																							Neuronal
MIMAT0000097	hsa-miR-99a	n/a																							Neuronal	Neuronal
MIMAT0000689	hsa-miR-99b	n/a																			Up		Lower	Neuronal	Neuronal
MIMAT0000384	mmu-let-7d*	n/a
MIMAT0000616	mmu-miR-101b	n/a
MIMAT0000385	mmu-miR-106a	n/a																			Up		Lower		Neuronal	Neuronal
MIMAT0000208	mmu-miR-10b	n/a																		Up	Up		Lower	Neuronal
MIMAT0000544	mmu-miR-129-3p	n/a
MIMAT0000152	mmu-miR-140*	n/a
MIMAT0000161	mmu-miR-151-3p	n/a
MIMAT0000165	mmu-miR-155	n/a
MIMAT0000650	mmu-miR-17*	n/a																				Lower
MIMAT0000672	mmu-miR-199b*	n/a
MIMAT0000233	mmu-miR-200b	n/a
MIMAT0000234	mmu-miR-201	n/a																			Up	Higher	Lower	Neuronal
MIMAT0000235	mmu-miR-202-3p	n/a																				Lower			Neuronal
MIMAT0000240	mmu-miR-207	n/a
MIMAT0000668	mmu-miR-211	n/a
MIMAT0000904	mmu-miR-215	n/a																	Down		Down
MIMAT0000679	mmu-miR-217	n/a
MIMAT0000671	mmu-miR-224	n/a																				Lower	Lower
MIMAT0000368	mmu-miR-291a-3p	n/a
MIMAT0000367	mmu-miR-291a-5p	n/a
MIMAT0000370	mmu-miR-292-3p	n/a																			Up				Neuronal
MIMAT0000369	mmu-miR-292-5p	n/a
MIMAT0000371	mmu-miR-293	n/a
MIMAT0000372	mmu-miR-294	n/a																			Up		Lower		Neuronal
MIMAT0000373	mmu-miR-295	n/a
MIMAT0000376	mmu-miR-298	n/a
MIMAT0000378	mmu-miR-300	n/a
MIMAT0000548	mmu-miR-322	n/a																				Higher	Higher
MIMAT0000549	mmu-miR-322*	n/a
MIMAT0000558	mmu-miR-325*	n/a
MIMAT0000567	mmu-miR-329	n/a																				Higher	Higher
MIMAT0000569	mmu-miR-330*	n/a																				Higher			Neuronal
MIMAT0000578	mmu-miR-337-3p	n/a
MIMAT0000588	mmu-miR-341	n/a
MIMAT0000593	mmu-miR-344	n/a
MIMAT0000595	mmu-miR-345-5p	n/a
MIMAT0000597	mmu-miR-346	n/a																							Neuronal	Neuronal
MIMAT0000382	mmu-miR-34b-5p	n/a
MIMAT0000605	mmu-miR-350	n/a
MIMAT0000609	mmu-miR-351	n/a
MIMAT0000740	mmu-miR-376a	n/a
MIMAT0001092	mmu-miR-376b	n/a
MIMAT0000745	mmu-miR-380-3p	n/a
MIMAT0000748	mmu-miR-383	n/a
MIMAT0001076	mmu-miR-384-3p	n/a
MIMAT0001090	mmu-miR-409-3p	n/a
MIMAT0001091	mmu-miR-410	n/a
MIMAT0001093	mmu-miR-411*	n/a
MIMAT0000678	mmu-miR-7b	n/a
n/a	n/a	pred MIR56
n/a	n/a	pred MIR142
n/a	n/a	pred MIR171
n/a	n/a	pred MIR161
n/a	n/a	pred MIR100
n/a	n/a	pred MIR103
n/a	n/a	pred MIR104
n/a	n/a	pred MIR105
n/a	n/a	pred MIR108
n/a	n/a	pred MIR112																	Up	Down
n/a	n/a	pred MIR113
n/a	n/a	pred MIR114
n/a	n/a	pred MIR119
n/a	n/a	pred MIR120
n/a	n/a	pred MIR127
n/a	n/a	pred MIR128
n/a	n/a	pred MIR129
n/a	n/a	pred MIR131
n/a	n/a	pred MIR132
n/a	n/a	pred MIR135
n/a	n/a	pred MIR137
n/a	n/a	pred MIR139
n/a	n/a	pred MIR143
n/a	n/a	pred MIR145																	Up	Down
n/a	n/a	pred MIR146
n/a	n/a	pred MIR149
n/a	n/a	pred MIR150
n/a	n/a	pred MIR151
n/a	n/a	pred MIR152
n/a	n/a	pred MIR153
n/a	n/a	pred MIR155
n/a	n/a	pred MIR156
n/a	n/a	pred MIR157
n/a	n/a	pred MIR158
n/a	n/a	pred MIR158
n/a	n/a	pred MIR160
n/a	n/a	pred MIR162
n/a	n/a	pred MIR163
n/a	n/a	pred MIR164
n/a	n/a	pred MIR165																		Down
n/a	n/a	pred MIR166																	Up	Down		Higher	Higher
n/a	n/a	pred MIR168
n/a	n/a	pred MIR170
n/a	n/a	pred MIR172
n/a	n/a	pred MIR173
n/a	n/a	pred MIR174
n/a	n/a	pred MIR176
n/a	n/a	pred MIR179
n/a	n/a	pred MIR180
n/a	n/a	pred MIR181
n/a	n/a	pred MIR182
n/a	n/a	pred MIR183
n/a	n/a	pred MIR184
n/a	n/a	pred MIR186
n/a	n/a	pred MIR187
n/a	n/a	pred MIR189																	Up	Down			Lower
n/a	n/a	pred MIR191																	Up		Up
n/a	n/a	pred MIR192
n/a	n/a	pred MIR194
n/a	n/a	pred MIR196
n/a	n/a	pred MIR197
n/a	n/a	pred MIR198
n/a	n/a	pred MIR199
n/a	n/a	pred MIR200
n/a	n/a	pred MIR201val
n/a	n/a	pred MIR203
n/a	n/a	pred MIR205
n/a	n/a	pred MIR206																				Higher	Higher
n/a	n/a	pred MIR207																	Up	Down
n/a	n/a	pred MIR208
n/a	n/a	pred MIR209
n/a	n/a	pred MIR210
n/a	n/a	pred MIR212
n/a	n/a	pred MIR213
n/a	n/a	pred MIR214
n/a	n/a	pred MIR215
n/a	n/a	pred MIR218
n/a	n/a	pred MIR219
n/a	n/a	pred MIR222																	Up	Down			Higher
n/a	n/a	pred MIR223
n/a	n/a	pred MIR224
n/a	n/a	pred MIR225
n/a	n/a	pred MIR226
n/a	n/a	pred MIR226
n/a	n/a	pred MIR227
n/a	n/a	pred MIR228
n/a	n/a	pred MIR229
n/a	n/a	pred MIR230
n/a	n/a	pred MIR231
n/a	n/a	pred MIR234
n/a	n/a	pred MIR235
n/a	n/a	pred MIR236
n/a	n/a	pred MIR237
n/a	n/a	pred MIR239
n/a	n/a	pred MIR240
n/a	n/a	pred MIR242
n/a	n/a	pred MIR243
n/a	n/a	pred MIR246
n/a	n/a	pred MIR247
n/a	n/a	pred MIR247
n/a	n/a	pred MIR249
n/a	n/a	pred MIR250
n/a	n/a	pred MIR252
n/a	n/a	pred MIR254
n/a	n/a	pred MIR255
n/a	n/a	pred MIR256
n/a	n/a	pred MIR258
n/a	n/a	pred MIR65
n/a	n/a	pred MIR78
n/a	n/a	pred MIR88
n/a	n/a	pred MIR89
n/a	n/a	pred MIR90																				Higher	Higher
n/a	n/a	pred MIR92
n/a	n/a	pred MIR93

## Sheet: Fig. S1B
mimat (from miRBase 14.0)	mature product name	NT2-undiff	NT2-8D			NT2-8D	NT2-12D			NT2-undiff	NT2-28D
MIMAT0000075	hsa-miR-20a							Up				Up
MIMAT0000076	hsa-miR-21							Up				Up
MIMAT0000101	hsa-miR-103							Up				Up
MIMAT0000208	mmu-miR-10b							Up				Up
MIMAT0000253	hsa-miR-10a							Up				Up
MIMAT0000256	hsa-miR-181a							Up				Up
MIMAT0000257	hsa-miR-181b							Up				Up
MIMAT0000258	hsa-miR-181c							Up				Up
MIMAT0000422	hsa-miR-124							Up				Up
MIMAT0000427	hsa-miR-133a							Up				Up
MIMAT0000430	hsa-miR-138							Up				Up
MIMAT0000441	hsa-miR-9							Up				Up
MIMAT0000646	hsa-miR-155							Up				Up
MIMAT0000759	hsa-miR-148b							Up				Up
MIMAT0000271	hsa-miR-214			Up				Down				Up
MIMAT0000428	hsa-miR-135a			Up								Up
MIMAT0000276	hsa-miR-219-5p			Up								Up
MIMAT0000080	hsa-miR-24			Up								Up
MIMAT0002170	hsa-miR-412			Up								Up
MIMAT0000092	hsa-miR-92a			Up								Up
n/a	pred MIR191			Up								Up
MIMAT0000063	hsa-let-7b											Up
MIMAT0000067	hsa-let-7f											Up
MIMAT0000098	hsa-miR-100											Up
MIMAT0000099	hsa-miR-101											Up
MIMAT0000254	hsa-miR-10b											Up
MIMAT0000443	hsa-miR-125a-5p											Up
MIMAT0000260	hsa-miR-182*											Up
MIMAT0000072	hsa-miR-18a											Up
MIMAT0000682	hsa-miR-200a											Up
MIMAT0000462	hsa-miR-206											Up
MIMAT0000267	hsa-miR-210											Up
MIMAT0000087	hsa-miR-30a											Up
MIMAT0000245	hsa-miR-30d											Up
MIMAT0000763	hsa-miR-338-3p											Up
MIMAT0000772	hsa-miR-345											Up
MIMAT0000727	hsa-miR-374a											Up
MIMAT0003233	hsa-miR-551b											Up
MIMAT0000689	hsa-miR-99b											Up
MIMAT0000385	mmu-miR-106a											Up
MIMAT0000234	mmu-miR-201											Up
MIMAT0000370	mmu-miR-292-3p											Up
MIMAT0000372	mmu-miR-294											Up
MIMAT0000719	hsa-miR-367			Down				Down				Down
MIMAT0000451	hsa-miR-150			Down								Down
MIMAT0000684	hsa-miR-302a			Down								Down
MIMAT0000715	hsa-miR-302b			Down								Down
MIMAT0000717	hsa-miR-302c			Down								Down
MIMAT0000718	hsa-miR-302d			Down								Down
MIMAT0000904	mmu-miR-215			Down								Down
MIMAT0000418	hsa-miR-23b											Down
MIMAT0000680	hsa-miR-106b							Up
MIMAT0000104	hsa-miR-107							Up
MIMAT0000083	hsa-miR-26b							Up
MIMAT0000688	hsa-miR-301a							Up
MIMAT0000093	hsa-miR-93							Up
MIMAT0004687	hsa-miR-371-5p			Up				Down
n/a	pred MIR112			Up				Down
n/a	pred MIR145			Up				Down
n/a	pred MIR166			Up				Down
n/a	pred MIR189			Up				Down
n/a	pred MIR207			Up				Down
n/a	pred MIR222			Up				Down
n/a	pred MIR165							Down
MIMAT0000454	hsa-miR-184			Up
MIMAT0002816	hsa-miR-494			Up

## Sheet: Fig. S1C
mimat (from miRBase 14.0)	mature product name	NT2-28D	NT2-N	NT2-28D vs. NT2-N		NT2-28D	NT2-A	NT2-28D vs. NT2-A		NT2-A	NT2-N	NT2-A vs. NT2-N
MIMAT0000100	hsa-miR-29b			Lower								Astrocytic
MIMAT0000459	hsa-miR-193a-3p							Higher				Astrocytic
MIMAT0000076	hsa-miR-21							Higher				Astrocytic
MIMAT0000077	hsa-miR-22							Higher				Astrocytic
MIMAT0000078	hsa-miR-23a							Higher				Astrocytic
MIMAT0000418	hsa-miR-23b							Higher				Astrocytic
MIMAT0000681	hsa-miR-29c							Higher				Astrocytic
MIMAT0000278	hsa-miR-221							Higher				Astrocytic
MIMAT0000279	hsa-miR-222							Higher				Astrocytic
MIMAT0000089	hsa-miR-31							Higher				Astrocytic
MIMAT0000256	hsa-miR-181a			Lower				Lower				Neuronal
MIMAT0000441	hsa-miR-9			Lower				Lower				Neuronal
MIMAT0000253	hsa-miR-10a			Higher				Lower				Neuronal
MIMAT0000254	hsa-miR-10b			Higher				Lower				Neuronal
MIMAT0000234	mmu-miR-201			Higher				Lower				Neuronal
MIMAT0000063	hsa-let-7b			Higher								Neuronal
MIMAT0000443	hsa-miR-125a-5p			Higher								Neuronal
MIMAT0000462	hsa-miR-206			Higher								Neuronal
MIMAT0000722	hsa-miR-370			Higher								Neuronal
MIMAT0000422	hsa-miR-124							Lower				Neuronal
MIMAT0000427	hsa-miR-133a							Lower				Neuronal
MIMAT0000428	hsa-miR-135a							Lower				Neuronal
MIMAT0000689	hsa-miR-99b							Lower				Neuronal
MIMAT0000075	hsa-miR-20a							Lower				Neuronal
MIMAT0000083	hsa-miR-26b							Lower				Neuronal
MIMAT0000646	hsa-miR-155							Lower				Neuronal
MIMAT0000208	mmu-miR-10b							Lower				Neuronal
MIMAT0000680	hsa-miR-106b			Lower				Lower
MIMAT0000070	hsa-miR-17			Lower				Lower
MIMAT0003233	hsa-miR-551b			Lower				Lower
MIMAT0001412	hsa-miR-18b			Lower				Lower
MIMAT0000260	hsa-miR-182*			Lower				Lower
MIMAT0000727	hsa-miR-374a			Lower				Lower
MIMAT0000671	mmu-miR-224			Lower				Lower
MIMAT0004687	hsa-miR-371-5p			Lower				Lower
MIMAT0000650	mmu-miR-17*			Lower
MIMAT0000235	mmu-miR-202-3p			Lower
MIMAT0000455	hsa-miR-185			Higher				Higher
MIMAT0000271	hsa-miR-214			Higher				Higher
MIMAT0000080	hsa-miR-24			Higher				Higher
n/a	pred MIR166			Higher				Higher
n/a	pred MIR206			Higher				Higher
MIMAT0002816	hsa-miR-494			Higher				Higher
n/a	pred MIR90			Higher				Higher
MIMAT0000567	mmu-miR-329			Higher				Higher
MIMAT0000548	mmu-miR-322			Higher				Higher
MIMAT0000066	hsa-let-7e			Higher
MIMAT0000414	hsa-let-7g			Higher
MIMAT0000421	hsa-miR-122			Higher
MIMAT0000423	hsa-miR-125b			Higher
MIMAT0000758	hsa-miR-135b			Higher
MIMAT0000461	hsa-miR-195			Higher
MIMAT0000227	hsa-miR-197			Higher
MIMAT0000726	hsa-miR-373			Higher
MIMAT0004450	hsa-miR-297			Higher
MIMAT0000569	mmu-miR-330*			Higher
MIMAT0000691	hsa-miR-130b							Lower
MIMAT0000759	hsa-miR-148b							Lower
MIMAT0000072	hsa-miR-18a							Lower
MIMAT0000257	hsa-miR-181b							Lower
MIMAT0000258	hsa-miR-181c							Lower
MIMAT0000267	hsa-miR-210							Lower
MIMAT0000276	hsa-miR-219-5p							Lower
MIMAT0000087	hsa-miR-30a							Lower
MIMAT0000245	hsa-miR-30d							Lower
MIMAT0000091	hsa-miR-33a							Lower
MIMAT0000763	hsa-miR-338-3p							Lower
n/a	pred MIR189							Lower
MIMAT0001413	hsa-miR-20b							Lower
MIMAT0000099	hsa-miR-101							Lower
MIMAT0000093	hsa-miR-93							Lower
MIMAT0000772	hsa-miR-345							Lower
MIMAT0000385	mmu-miR-106a							Lower
MIMAT0000372	mmu-miR-294							Lower
MIMAT0002170	hsa-miR-412							Lower
MIMAT0000062	hsa-let-7a							Higher
MIMAT0000439	hsa-miR-153							Higher
MIMAT0000269	hsa-miR-212							Higher
MIMAT0002813	hsa-miR-493*							Higher
n/a	pred MIR222							Higher

## Sheet: Fig. S1D
mimat (from miRBase 14.0)	microRNA	NT2-A	NT2-N	NT2-A vs. NT2-N		PHA (fetal)	PHN	PH-Af vs. PHN		PHA (embryonic)	PHN	PH-Ae vs. PHN
MIMAT0000459	hsa-miR-193a-3p			Astrocytic				Astrocytic				Astrocytic
MIMAT0000076	hsa-miR-21			Astrocytic				Astrocytic				Astrocytic
MIMAT0000279	hsa-miR-222			Astrocytic				Astrocytic				Astrocytic
MIMAT0000418	hsa-miR-23b			Astrocytic				Astrocytic				Astrocytic
MIMAT0000100	hsa-miR-29b			Astrocytic				Astrocytic				Astrocytic
MIMAT0000681	hsa-miR-29c			Astrocytic				Astrocytic				Astrocytic
MIMAT0000089	hsa-miR-31			Astrocytic				Astrocytic				Astrocytic
MIMAT0000077	hsa-miR-22			Astrocytic				Astrocytic
MIMAT0000278	hsa-miR-221			Astrocytic				Astrocytic
MIMAT0000078	hsa-miR-23a			Astrocytic				Astrocytic
MIMAT0000080	hsa-miR-24							Astrocytic				Astrocytic
MIMAT0000084	hsa-miR-27a							Astrocytic				Astrocytic
MIMAT0000419	hsa-miR-27b							Astrocytic				Astrocytic
MIMAT0000086	hsa-miR-29a							Astrocytic
MIMAT0000063	hsa-let-7b			Neuronal				Neuronal				Neuronal
MIMAT0000422	hsa-miR-124			Neuronal				Neuronal				Neuronal
MIMAT0000256	hsa-miR-181a			Neuronal				Neuronal				Neuronal
MIMAT0000075	hsa-miR-20a			Neuronal				Neuronal				Neuronal
MIMAT0000253	hsa-miR-10a			Neuronal				Neuronal
MIMAT0000443	hsa-miR-125a-5p			Neuronal				Neuronal
MIMAT0000427	hsa-miR-133a			Neuronal				Neuronal
MIMAT0000462	hsa-miR-206			Neuronal				Neuronal
MIMAT0000083	hsa-miR-26b			Neuronal				Neuronal
MIMAT0000441	hsa-miR-9			Neuronal				Neuronal
MIMAT0000689	hsa-miR-99b			Neuronal				Neuronal
MIMAT0000254	hsa-miR-10b			Neuronal
MIMAT0000428	hsa-miR-135a			Neuronal
MIMAT0000646	hsa-miR-155			Neuronal
MIMAT0000722	hsa-miR-370			Neuronal
MIMAT0000208	mmu-miR-10b			Neuronal
MIMAT0000234	mmu-miR-201			Neuronal
MIMAT0000062	hsa-let-7a							Neuronal				Neuronal
MIMAT0000064	hsa-let-7c							Neuronal				Neuronal
MIMAT0000065	hsa-let-7d							Neuronal				Neuronal
MIMAT0000103	hsa-miR-106a							Neuronal				Neuronal
MIMAT0000423	hsa-miR-125b							Neuronal				Neuronal
MIMAT0000069	hsa-miR-16							Neuronal				Neuronal
MIMAT0000070	hsa-miR-17							Neuronal				Neuronal
MIMAT0000258	hsa-miR-181c							Neuronal				Neuronal
MIMAT0000227	hsa-miR-197							Neuronal				Neuronal
MIMAT0000073	hsa-miR-19a							Neuronal				Neuronal
MIMAT0000074	hsa-miR-19b							Neuronal				Neuronal
MIMAT0001413	hsa-miR-20b							Neuronal				Neuronal
MIMAT0003218	hsa-miR-92b							Neuronal				Neuronal
MIMAT0000093	hsa-miR-93							Neuronal				Neuronal
MIMAT0000097	hsa-miR-99a							Neuronal				Neuronal
MIMAT0000385	mmu-miR-106a							Neuronal				Neuronal
MIMAT0000597	mmu-miR-346							Neuronal				Neuronal
MIMAT0000066	hsa-let-7e							Neuronal
MIMAT0000067	hsa-let-7f							Neuronal
MIMAT0000414	hsa-let-7g							Neuronal
MIMAT0000415	hsa-let-7i							Neuronal
MIMAT0000099	hsa-miR-101							Neuronal
MIMAT0000680	hsa-miR-106b							Neuronal
MIMAT0000691	hsa-miR-130b							Neuronal
MIMAT0000758	hsa-miR-135b							Neuronal
MIMAT0000759	hsa-miR-148b							Neuronal
MIMAT0000068	hsa-miR-15a							Neuronal
MIMAT0000257	hsa-miR-181b							Neuronal
MIMAT0000461	hsa-miR-195							Neuronal
MIMAT0000082	hsa-miR-26a							Neuronal
MIMAT0000087	hsa-miR-30a							Neuronal
MIMAT0000244	hsa-miR-30c							Neuronal
MIMAT0000763	hsa-miR-338-3p							Neuronal
MIMAT0000096	hsa-miR-98							Neuronal
MIMAT0000235	mmu-miR-202-3p							Neuronal
MIMAT0000370	mmu-miR-292-3p							Neuronal
MIMAT0000372	mmu-miR-294							Neuronal
MIMAT0000569	mmu-miR-330*							Neuronal
