# Supplementary material for: Large-Scale Expression Analysis Reveals Distinct MicroRNA Profiles at Different Stages of Human Neurodevelopment
Source: PLoS One. 2010 Jun 15;5(6):e11109. doi: 10.1371/journal.pone.0011109 (PMC2886071; doi:10.1371/journal.pone.0011109)
Supplement: Figure S2 — Expression patterns of miRNAs associated with the central nervous system. The list of miRNAs and the information regarding their reported functions in the CNS were taken from a recent review of Zeng [51]. The figure shows their expression patterns during RA-induced differentiation of NT2 cells (up- or down- regulated in NT2-undiff vs. NT2-8D, NT2-undiff vs. NT2-28D and NT2-8D vs. NT2-28D) and in NT2-N neurons and NT2-A astrocytes (higher or lower in NT2N vs. NT2-28D and NT2A vs. NT2-28D). miRNAs were classified as neuronal or astrocytic based on their expression levels in terminally differentiated NT2 cells (NT2-A vs. NT2-N) as well as in primary human neurons and fetal astrocytes (PHN vs. PHAf ) or embryonic astrocytes (PHN vs. PHAe). (0.03 MB XLS) [file pone.0011109.s002.xls]

## Sheet: Fig. S2
																						RA timecourse profiles			NT2 Differentiation		Neurons versus Astrocytes
miRNA		Statement		MIMAT	mature product name	NT2-undiff	NT2-2D	NT2-4D	NT2-6D	NT2-8D	NT2-12D	NT2-14D	NT2-21D	NT2-28D		NT2-A	NT2-N		PHA (fetal)	PHA (embryonic)	PHN	NT2-undiff vs. NT2-8D	NT2-8D vs. NT2-12D	NT2-undiff vs. NT2-28D	NT2-28D vs. NT2-N	NT2-28D vs. NT2-A	NT2-A vs. NT2-N	PHAf vs. PHN	PHAe vs. PHN
let-7a	──	Members are prominently up-regulated in neurogensis.	──	MIMAT0000062	hsa-let-7a																					Higher		Neuronal	Neuronal
let-7b				MIMAT0000063	hsa-let-7b																			Up	Higher		Neuronal	Neuronal	Neuronal
let-7c				MIMAT0000064	hsa-let-7c																							Neuronal	Neuronal
let-7d				MIMAT0000065	hsa-let-7d																							Neuronal	Neuronal
let-7e				MIMAT0000066	hsa-let-7e																				Higher			Neuronal
let-7f				MIMAT0000067	hsa-let-7f																			Up				Neuronal
miR-21	──	Increased in glioblastoma. Inhibition may induce apoptosis in glioblastoma. A suspected oncogene frequently overexpressed in cancers.	──	MIMAT0000076	hsa-miR-21																		Up	Up		Higher	Astrocytic	Astrocytic	Astrocytic
miR-23	──	Restricted to, or enriched in astrocytes.	──	MIMAT0000078	hsa-miR-23a																					Higher	Astrocytic	Astrocytic
miR-26	──	Restricted to, or enriched in astrocytes.	──	MIMAT0000082	hsa-miR-26a																							Neuronal
miR-29	──	Restricted to, or enriched in astrocytes. Loss correlates with Alzheimer’s disease.	──	MIMAT0000086	hsa-miR-29a																							Astrocytic
miR-107	──	Loss correlates with Alzheimer’s disease.	──	MIMAT0000104	hsa-miR-107																		Up
miR-129	──	Enriched or unique in neural tissues and cells. Controlled by light and the circadian clock and in turn modulates the circadian-timing process in the suprachiasmatic nucleus.	──	MIMAT0000242	hsa-miR-129-5p
miR-7	──	Decreased in glioblastoma. May up-regulate the expression of epidermal growth factor receptor and the Akt pathway. Overexpression decreases viability and invasiveness of primary glioblastoma lines in vitro.	──	MIMAT0000252	hsa-miR-7
miR-221	──	Potentially target p27 and p57, inhibitors of cell cycle progression. Increased in glioblastoma. Overexpression in glioblastoma cells promotes premature cell cycle entry, leading to cell death.	──	MIMAT0000278	hsa-miR-221																					Higher	Astrocytic	Astrocytic
miR-222				MIMAT0000279	hsa-miR-222																					Higher	Astrocytic	Astrocytic	Astrocytic
miR-124	──	Blocking of miR-124 activity in mature neurons increases the levels of non-neuronal mRNAs. Inhibits the expression of the small C-terminal domain phosphatase 1, a component of the RE1-silencing transcription repressor, while RE1-silencing transcription repressor can shut down the transcription of miR-124. Preferentially expressed in neurons. Blocks the expression of polypyrimidine tract-binding p…	──	MIMAT0000422	hsa-miR-124																		Up	Up		Lower	Neuronal	Neuronal	Neuronal
miR-128	──	Preferentially expressed in neurons. Enriched or unique in neural tissues and cells.	──	MIMAT0000424	hsa-miR-128
miR-130a	──	Inhibits the synthesis of the neurotransmitter substance P in human mesenchymal stem cell-derived neuronal cells.	──	MIMAT0000425	hsa-miR-130a
miR-132	──	Altered expression is reported in patients with Huntington’s disease. Down-regulates p250GAP, a member of the Rac/Rho family of GTPase-activating proteins that restricts neurite outgrowth. Expression is positively controlled by CREB. Controlled by light and the circadian clock and in turn modulate the circadian-timing process in the suprachiasmatic nucleus. Targets methyl CpG-binding protein 2, a…	──	MIMAT0000426	hsa-miR-132
miR-137	──	Decreased in glioblastoma. May up-regulate the expression of epidermal growth factor receptor and the Akt pathway. Overexpression decreases viability and invasiveness of primary glioblastoma lines in vitro.	──	MIMAT0000429	hsa-miR-137
miR-9	──	Enriched or unique in neural tissues and cells. Induced during neuronal differentiation. May stimulate neuronal differentiation.	──	MIMAT0000441	hsa-miR-9																		Up	Up	Lower	Lower	Neuronal	Neuronal
miR-125	──	Induced during neuronal differentiation. Enriched or unique in neural tissues and cells.	──	MIMAT0000443	hsa-miR-125a-5p																			Up	Higher		Neuronal	Neuronal
miR-134	──	Concentrated in the synaptodendritic compartment of rat hippocampal neurons. Overexpression significantly decreases the volume of dendritic spines. Prevents the translation of the lim-domain containing protein kinase 1 (Limk1), a regulator of actin filament dynamics.	──	MIMAT0000447	hsa-miR-134
miR-146a	──	Elevated in the brain cells of patients with Alzheimer’s disease, whereas the expression of its putative target, complement factor H, is depressed. Stimulated by nuclear factor-B consistent with involvement of inflammatory and other stress responses in the pathogenesis of Alzheimer’s disease.	──	MIMAT0000449	hsa-miR-146a
miR-206	──	Inhibits the synthesis of the neurotransmitter substance P in human mesenchymal stem cell-derived neuronal cells.	──	MIMAT0000462	hsa-miR-206																			Up	Higher		Neuronal	Neuronal
miR-200	──	Essential for the differentiation of olfactory progenitor cells. Its function may depend on its ability to target the Notch and TGFbeta signaling pathways and Foxg1.	──	MIMAT0000682	hsa-miR-200a																			Up
miR-133b	──	Represses the differentiation of midbrain dopaminergic neurons. Pitx3 identified as a target. Expression is deficient in the midbrain of patients with Parkinson’s disease.	──	MIMAT0000770	hsa-miR-133b
