# Supplementary material for: Large-Scale Expression Analysis Reveals Distinct MicroRNA Profiles at Different Stages of Human Neurodevelopment
Source: PLoS One. 2010 Jun 15;5(6):e11109. doi: 10.1371/journal.pone.0011109 (PMC2886071; doi:10.1371/journal.pone.0011109)
Supplement: Table S1 — Real-time qPCR validation of microarray results. (0.03 MB XLS) [file pone.0011109.s003.xls]

## Sheet: Table S1
	Table S1. Real-time qPCR validation of microarray results.
	miRNA	NT2-RA Timecourse (+/-fold)a,b				NT2N/NT2A (+/-fold)a			PHN/PHAf (+/-fold)a,c			PHN/PHAe (+/-fold)a,c			Confirmation Summaryd
		Comparison	Up/Down NT2-28D/NT2-undiff	Microarray	PCR	Neuronal or Astrocytic	Microarray	PCR	Neuronal or Astrocytic	Microarray	PCR	Neuronal or Astrocytic	Microarray	PCR	RA	NT2N/NT2A	PHN/PHAf	PHN/PHAe
	let-7a	28D/undiff		1.20118	472.59		-1.20402	-2.03	Neuronal	3.72747	7.69	Neuronal	2.61519	1.42	W*	W*	Y	W
	let-7e	28D/undiff		1.6843	---		1.5262	---	Neuronal	2.31712	2.7		2.05635	---	n/a	n/a	Y	n/a
	mir-100	28D/undiff	Up	6.40469	---		1.07986	4.3		-1.01251	3.5		-1.13565	---	n/a	W*	N*	n/a
	mir-101	28D/undiff	Up	2.42111	4.77		4.8822	13.8	Neuronal	5.50244	15.38		1.6106	2.56	Y	Y	Y	W*
	mir-10a	28D/undiff	Up	6.39326	28D only	Neuronal	12.9529	12.25	Neuronal	2.38764	4.25		1.48316	1.8	Y	Y	Y	W*
	miR-124	28D/undiff	Up	6.27678	22.78	Neuronal	17.1822	257.78	Neuronal	78.9774	PHN only	Neuronal	12.1871	PHN only	Y	Y	Y	Y
	miR-125a	28D/undiff	Up	5.78601	7.9	Neuronal	4.63398	---	Neuronal	4.68843	---		1.60333	---	Y	n/a	n/a	n/a
	mir-125b	28D/undiff		2.66439	94.79		3.7471	4.07	Neuronal	21.2318	11.12	Neuronal	5.66689	3.36	Y	Y	Y	Y
	miR-130b	21D/undiff		2.55582	4.9		1.30487	---	Neuronal	2.24372	---		1.14768	---	Y	n/a	n/a	n/a
	miR-133a	28D/undiff	Up	5.30524	71	Neuronal	2.42569	---	Neuronal	2.16887	---		-1.37918	---	Y	n/a	n/a	n/a
	mir-155	28D/undiff	Up	12.5671	28D only	Neuronal	12.8894	2.82		3.17678	-4.6		3.17986	1.74	Y	Y	N	W
	mir-16	28D/14D		-1.11685	2.1		2.20575	2.58	Neuronal	11.5013	17.13	Neuronal	4.56104	1.72	N*	Y	Y	W
	mir-17-5p	28D/undiff		1.94708	2.27		2.24221	5.83	Neuronal	5.78168	9.05	Neuronal	4.71686	5.33	W*	Y	Y	Y
	miR-181a	28D/undiff	Up	13.0213	170.1	Neuronal	2.22325	---	Neuronal	4.78045	---	Neuronal	2.73024	---	Y	n/a	n/a	n/a
	miR-181b	28D/undiff	Up	5.97768	25.3		2.20465	---	Neuronal	2.41472	---		1.38903	---	Y	n/a	n/a	n/a
	miR-181c	28D/undiff	Up	8.14593	28D only		2.31071	---	Neuronal	4.30266	---	Neuronal	2.27722	---	Y	n/a	n/a	n/a
	mir-193a	28D/undiff		1.26581	3.75	Astrocytic	-4.38162	-8.46	Astrocytic	-4.12404	-12.02	Astrocytic	-3.66955	-3.94	N*	Y	Y	Y
	miR-200a	28D/undiff	Up	3.07521	5.1		1.3964	---		1.13454	---		-1.29457	---	Y	n/a	n/a	n/a
	mir-21	28D/undiff	Up	9.02222	3.29	Astrocytic	-4.51498	-10.3	Astrocytic	-9.27012	-10.56	Astrocytic	-8.65001	-27	Y	Y	Y	Y
	miR-219	28D/undiff	Up	17.0311	28D only		3.23377	---		1.39697	---		1.13708	---	Y	n/a	n/a	n/a
	mir-22	28D/undiff		-1.34969	1.77	Astrocytic	-2.36313	-3.52	Astrocytic	-3.95113	-2.81		-2.33352	-6.67	N*	Y	Y	Y
	mir-221	28D/undiff		-1.01226	3.32	Astrocytic	-3.82987	-5.35	Astrocytic	-2.54474	-2.53		-2.34383	-2.72	N*	Y	Y	Y
	mir-23b	28D/undiff	Down	-2.68827	19.22	Astrocytic	-3.49806	-2.87	Astrocytic	-2.46149	-2.34	Astrocytic	-2.63106	-3.31	N	Y	Y	Y
	mir-24	28D/undiff	Up	3.00908	14.16		-2.02038	-7.76	Astrocytic	-2.92692	-1.99	Astrocytic	-3.49313	-11.77	Y	Y	Y	Y
	mir-26a	28D/undiff		3.18749	10.83		2.04986	1.53	Neuronal	5.6626	20.46		1.74121	1.17	Y	W	Y	W*
	mir-27a	28D/undiff		3.37326	3.41		-2.79456	-4	Astrocytic	-3.76885	-5.27	Astrocytic	-3.67101	-6.8	Y	Y	Y	Y
	mir-29b	28D/undiff		1.31799	2.11	Astrocytic	-6.71909	-5.97	Astrocytic	-5.43752	-8.25	Astrocytic	-6.48943	-26.66	W*	Y	Y	Y
	miR-29c	21D/undiff		1.62114	2.2	Astrocytic	-4.36896	---	Astrocytic	-2.65099	---	Astrocytic	-4.19847	---	W*	n/a	n/a	n/a
	miR-301	14D/undiff		5.19286	7		1.24811	---		1.26647	---		-1.03627	---	Y	n/a	n/a	n/a
	mir-302a	28D/undiff;8D/undiff	Down	-12.1;-2.8	-1488.9;-6.9		-1.00308	---		-1.2069	---		-1.08084	---	Y/Y	n/a	n/a	n/a
	mir-302b	28D/undiff;8D/undiff	Down	-13;-2.6	-2538.9;-7.9		-3.01138	---		-2.18259	---		-2.35751	---	Y/Y	n/a	n/a	n/a
	mir-302c	28D/undiff;8D/undiff	Down	-8.4;-2.6	-1269.5;-6.0		1.40441	---		-1.41279	---		-1.19585	---	Y/Y	n/a	n/a	n/a
	mir-302d	28D/undiff;8D/undiff	Down	-5.1;-2.3	-533.7;-4.7		1.42014	---		-1.0747	---		-1.09569	---	Y/Y	n/a	n/a	n/a
	mir-30d	28D/undiff	Up	2.46064	---		1.26333	4.3		-1.04203	---		-1.65455	---	n/a	W*	n/a	n/a
	mir-31	28D/undiff		-1.23709	1.68	Astrocytic	-3.46454	-7.91	Astrocytic	-5.34623	-213.54	Astrocytic	-2.80207	-14.69	N*	Y	Y	Y
	miR-367	28D/undiff	Down	-113.456	-388		-1.72544	---		-1.3643	---		-1.26181	---	Y	n/a	n/a	n/a
	miR-374	28D/undiff	Up	7.31133	1.3		1.1715	---		1.62027	---		1.12292	---	W	n/a	n/a	n/a
	miR-9	28D/undiff	Up	14.2381	286	Neuronal	2.20748	---	Neuronal	12.745	---		1.11698	---	Y	n/a	n/a	n/a
	mir-92	28D/undiff	Up	3.42552	---		1.19595	---		1.98253	12.7		1.4456	---	n/a	n/a	Y	n/a
	mir-93	28D/undiff		1.98905	2.85		2.10819	4.72	Neuronal	5.38823	7.61	Neuronal	4.69084	1.8	Y	Y	Y	W
													% Validatede		92.5926	94.4444	95.2381	75
													Overall % Validatede		90.2
	a Up- and down-regulation are reported as positive and negative fold-change values, respectively.
	b qPCR results shown as '28D only' were not amplified above threshold in undifferentiated NT2.
	c qPCR results shown as 'PHN only' were not amplified above threshold in PHA.
	d Key to symbols used in Confirmation Summary: Y = Yes (confirmed); Y/Y = Yes (confirmed at both time points); N = No (not-confirmed); N* = No (microarray and qPCR disagree in direction of change, but microarray showed a fold-change <|2|); W = Weak (microarray and qPCR agree in direction of change, but qPCR showed a fold-change <|2|); W* = Weak (microarray and qPCR agree in direction of change, b…
	e Only miRNAs expressed >|2-fold| on the microarray were included in the calculation of the validation percentage. Confirmations marked as 'W*' and 'N*' were not included. Also, confirmations marked 'W' were counted as not confirmed. miRNAs assayed at 2 RA timepoints were counted as a single confirmation.
